# Supplementary material for: Characterization of Potential Molecular Markers in Lac Insect Kerria lacca (Kerr) Responsible for Lac Production
Source: Insects. 2022 Jun 14;13(6):545. doi: 10.3390/insects13060545 (PMC9225327; doi:10.3390/insects13060545)
Supplement: Supplementary file 1 [file insects-13-00545-s001.zip]

Archive with 1 entries (1 files):
- insects-1701410-supplementary.pdf
